# Supplementary material for: Challenges and adaptation strategies for improving quality and biochemical changes of Flame Seedless grapevines in Mediterranean environment under increasing climate variability
Source: Front Plant Sci. 2026 Jan 22;16:1732715. doi: 10.3389/fpls.2025.1732715 (PMC12872481; doi:10.3389/fpls.2025.1732715)
Supplement: Supplementary file 1 [file Table1.xls]

## Sheet: POWER_Point_Monthly_20150101_20
-BEGIN HEADER-
NASA/POWER Source Native Resolution Monthly and Annual
Dates (month/day/year): 01/01/2015 through 12/31/2025 in LST
Location: Latitude 31.3197 Longitude 30.5336
Elevation from MERRA-2: Average for 0.5 x 0.625 degree lat/lon region = 0.53 meters
The value for missing source data that cannot be computed or is outside of the sources availability range: -999
Parameter(s):
ALLSKY_SFC_SW_DWN CERES SYN1deg All Sky Surface Shortwave Downward Irradiance (MJ/m^2/day)
PRECTOTCORR MERRA-2 Precipitation Corrected (mm/day)
RH2M MERRA-2 Relative Humidity at 2 Meters (%)
T2M_MAX MERRA-2 Temperature at 2 Meters Maximum (C)
T2M_MIN MERRA-2 Temperature at 2 Meters Minimum (C)
WS2M MERRA-2 Wind Speed at 2 Meters (m/s)
-END HEADER-
PARAMETER	YEAR	JAN	FEB	MAR	APR	MAY	JUN	JUL	AUG	SEP	OCT	NOV	DEC	ANN
ALLSKY_SFC_SW_DWN	2015	11.09	12.48	18.25	23.65	26.15	27.81	27.87	25.03	21.02	15.97	11.16	9.96	19.24
ALLSKY_SFC_SW_DWN	2016	10.93	15.25	18.7	24.3	25.94	27.91	28.01	25.11	21.67	17.58	12.14	9.27	19.74
ALLSKY_SFC_SW_DWN	2017	11.01	15.1	19	23.57	26.52	28.69	27.52	25.09	22	16.82	12.08	9.27	19.74
ALLSKY_SFC_SW_DWN	2018	10.78	13.41	19.51	23.7	25.24	27.61	27.64	25.25	21.33	16.72	12.52	9.09	19.43
ALLSKY_SFC_SW_DWN	2019	11.5	14.38	18.98	22.23	26.64	27.01	28	25.5	21.88	16.37	13.65	9.96	19.7
ALLSKY_SFC_SW_DWN	2020	10.25	13.31	18.38	23.72	26.81	28.49	27.81	25.8	21.6	17.03	11.53	10.88	19.65
ALLSKY_SFC_SW_DWN	2021	10.89	13.85	18.39	24.38	27.65	28.54	27.85	25.52	21.7	16.98	12.57	8.89	19.79
ALLSKY_SFC_SW_DWN	2022	10.55	14.51	17.8	23.03	25.37	28.19	28.25	25.2	21.48	16.45	12.64	10.56	19.52
ALLSKY_SFC_SW_DWN	2023	11.54	13.04	18.22	23.01	25.26	26.17	28.17	25.51	21.27	15.83	12.5	9.87	19.23
ALLSKY_SFC_SW_DWN	2024	10.67	13.98	19.22	23.12	25.66	28.39	27.23	25.47	21.4	17.54	12.38	10.3	19.63
ALLSKY_SFC_SW_DWN	2025	11.81	13.59	18.99	21.95	25.21	28.41	-999	-999	-999	-999	-999	-999	-999
PRECTOTCORR	2015	1.25	0.9	0.08	1.8	0.08	0	0	0	0.1	0.48	1.48	1.05	0.6
PRECTOTCORR	2016	0.78	0.14	0.24	0.07	0	0	0	0	0	0.42	0.66	3.8	0.51
PRECTOTCORR	2017	0.31	0.28	0.03	0.77	0	0.19	0.18	0	0	1.78	0.77	0.31	0.39
PRECTOTCORR	2018	0.88	0.43	0.06	0.09	0	0	0.04	0	0	0.6	0.88	1.88	0.41
PRECTOTCORR	2019	1.07	0.57	0.9	0.11	0	0	0	0	0	0.48	0.01	1.46	0.39
PRECTOTCORR	2020	3.05	1.1	2.18	3.01	0.01	0	0	0	0	0.14	2.42	0.12	1
PRECTOTCORR	2021	0.82	2.35	2.73	0.08	0	0	0	0	0	0.06	1.65	2.11	0.81
PRECTOTCORR	2022	3.24	0.73	3.45	0	0	0	0.01	0	0	0.3	0.38	1.53	0.81
PRECTOTCORR	2023	1.39	1.97	0.5	0.4	0.03	0.05	0	0	0.03	0.04	0.23	1.26	0.48
PRECTOTCORR	2024	0.91	0.68	0.23	0.12	0	0.03	0	0	0	0	0.27	0.23	0.2
PRECTOTCORR	2025	0.06	0.19	0.1	0.07	0.23	0.13	0.04	0	0.54	-999	-999	-999	-999
RH2M	2015	67.68	67.56	69.1	66.72	66.67	66.68	66.69	65.21	64.69	67.13	68.04	69.93	67.18
RH2M	2016	67.56	69.63	66.89	63.75	61.5	64.06	66.78	67.81	64.59	68.53	64.77	68.18	66.17
RH2M	2017	69.02	69.19	70.48	67.43	63.53	64.59	67.38	66.37	66.14	67.09	67.21	70.42	67.4
RH2M	2018	69.38	71.11	63.64	64.77	66.49	62.88	67.67	68.17	66.33	65.78	65.3	69.01	66.7
RH2M	2019	66.03	69.27	70.16	66.5	61.25	67.87	65.11	66.73	66.58	68.31	65.48	68.02	66.76
RH2M	2020	70.88	73.05	72.83	70.77	69.35	65.07	68.94	68.01	69.15	65.74	66.53	67.04	68.94
RH2M	2021	71.1	71.27	69.04	66.93	63.37	65.85	66.89	67.29	64.95	66.14	69.39	70.38	67.7
RH2M	2022	69.79	71.63	69.15	71.01	69.5	67.43	66.48	66.42	64.71	66.16	63.77	70.38	68.02
RH2M	2023	71.96	68.12	67.83	64.47	66.64	67.8	66.6	66.98	64.48	67.32	66.11	71.97	67.54
RH2M	2024	68.16	71.29	67.93	69.53	62.36	67.43	66.51	65.06	64.46	63.95	64.77	67.5	66.55
RH2M	2025	72.37	63.37	65.47	65.7	61.99	68.13	66.39	64.63	67.23	-999	-999	-999	-999
T2M_MAX	2015	22.67	25.1	27.25	28.76	35.6	34.47	32.76	36.76	35.06	31.67	25.85	21.3	36.76
T2M_MAX	2016	21.83	25.43	28.33	33.96	36.04	35.41	32.96	32.62	33.52	31.9	29.09	20.93	36.04
T2M_MAX	2017	19.09	23.49	26.95	30.44	34.36	34.57	34.42	32.53	33.65	32.4	25.59	23.68	34.57
T2M_MAX	2018	20.11	24.4	30.85	30.75	35.64	36.27	34.78	31.94	33.44	30.96	27.65	21.8	36.27
T2M_MAX	2019	19.93	25.97	23.49	29.14	36.7	32.77	35.5	34.53	31.56	30.94	29.77	23.6	36.7
T2M_MAX	2020	18.9	21.09	25.05	27.61	33.09	34.15	32.28	32.96	33.46	32.89	25.51	23.83	34.15
T2M_MAX	2021	24.1	23.52	25.12	33.41	36.88	32.8	33.68	36.18	35.55	30.7	28.58	22.86	36.88
T2M_MAX	2022	20.05	21.37	23.15	32.08	34.41	36.69	33.36	34.68	34.54	33.06	25.83	24.44	36.69
T2M_MAX	2023	22.01	25.78	27.46	31.71	31.61	34.15	36.11	35.32	37.6	31.19	30.78	24.76	37.6
T2M_MAX	2024	24.02	23.27	28	36.53	32.72	35.67	34	33.43	36	30.84	26.26	22.1	36.53
T2M_MAX	2025	21.5	21.05	30.51	30.9	34.48	31.16	34.96	34.58	31.74	-999	-999	-999	-999
T2M_MIN	2015	9.98	9.37	11.51	13.2	15.5	19.21	22.19	25.13	24.68	20.1	17.58	13.04	9.37
T2M_MIN	2016	9.7	11.39	12.6	15.06	17.15	20.57	24.1	24.21	22.54	20.83	16.45	11.16	9.7
T2M_MIN	2017	8.3	10.47	11.94	14.27	17.67	19.6	24.4	23.99	22.38	19.65	14.76	12.7	8.3
T2M_MIN	2018	11.78	11.69	13.34	14.86	18.57	21.24	23.53	24.77	23.37	19.46	16.62	12.28	11.69
T2M_MIN	2019	9.04	9.68	10.95	12.77	15.42	21.26	23.54	24.73	22.19	20.53	16.51	13.01	9.04
T2M_MIN	2020	11.41	10.89	10.9	13.22	15.6	18.39	22.61	24.25	23.95	22.13	16.65	13.98	10.89
T2M_MIN	2021	11.21	10.34	11.49	12.03	18.26	19.99	23.98	24.94	22.69	20.4	16.68	11.04	10.34
T2M_MIN	2022	9.23	8.9	8.92	13.29	16.76	21.25	23.54	24.6	23.35	20.49	17.26	14.57	8.9
T2M_MIN	2023	11.49	10.84	12.2	13.72	16.33	19.66	23.59	24.66	24.65	21.82	16.72	14.89	10.84
T2M_MIN	2024	11	10.9	13.09	16.65	16.67	22.13	24.69	24.94	23.53	20.04	15.15	11.31	10.9
T2M_MIN	2025	12.24	10.17	13.33	14.09	17.05	20.16	23.17	24.56	22.77	-999	-999	-999	-999
WS2M	2015	4.97	4.97	4.15	4.48	3.83	4.31	3.9	3.86	3.81	3.7	3.94	4.01	4.15
WS2M	2016	4.44	4.17	4.63	3.93	4.64	4.07	4.47	4.01	3.8	3.65	4.17	4.66	4.22
WS2M	2017	4.14	3.49	4.33	4.21	4.07	4.02	4.17	3.94	3.99	4.22	3.64	4.12	4.03
WS2M	2018	5.15	3.41	3.81	3.94	4.27	3.99	4.35	4.21	4.02	4.03	3.26	4.75	4.11
WS2M	2019	5.16	4.32	4.49	4.19	4.11	4.03	4.21	3.92	4.06	3.79	3.91	4.98	4.27
WS2M	2020	4.93	4.29	4.62	4.02	4.17	4.2	4.28	4.33	3.94	3.15	3.64	3.51	4.09
WS2M	2021	4.41	4	4.65	4.27	3.67	4.08	4.39	4	4.47	4.03	3.55	4.39	4.16
WS2M	2022	4.69	4.21	4.71	4.05	4.23	4.32	4.37	4.16	4.1	4.18	3.59	3.57	4.18
WS2M	2023	3.87	4.28	4.52	4.34	4.53	4.34	4.3	3.95	3.85	3.92	3.72	3.84	4.12
WS2M	2024	4.57	3.96	4.11	4.59	4.22	4.26	4.33	3.91	3.97	3.91	3.81	4.06	4.14
WS2M	2025	3.37	4.23	4.02	4.17	4.39	4.56	4.07	4.16	4.06	-999	-999	-999	-999
